# Supplementary material for: Transmission of Klebsiella strains and plasmids within and between grey‐headed flying fox colonies
Source: Environ Microbiol. 2022 May 25;24(9):4425–36. doi: 10.1111/1462-2920.16047 (PMC9790207; doi:10.1111/1462-2920.16047)
Supplement: Supplementary file 1 — Appendix S1. Supporting Information. [file EMI-24-4425-s001.zip]

Archive with 9 entries (9 files):
- EMI_16047_Figure_S1.tif
- EMI_16047_Figure_S2.tif
- EMI_16047_Figure_S3.tif
- EMI_16047_Table_S1.xlsx
- EMI_16047_Table_S2.xlsx
- EMI_16047_Table_S3.xlsx
- EMI_16047_Table_S4.xlsx
- EMI_16047_Table_S5.docx
- EMI_16047_Table_S6.xlsx
